# Supplementary material for: A High-Speed Visual BCI Based on Hybrid Frequency–Phase–Space Encoding and High-Density EEG Decoding
Source: Cyborg Bionic Syst. 2026 Mar 26;7:0555. doi: 10.34133/cbsystems.0555 (PMC13018654; doi:10.34133/cbsystems.0555)
Supplement: Supplementary 1 — Figs. S1 to S11 Tables S1 and S2 Movie S1 [file cbsystems.0555.f1.zip]

Archive with 13 entries (13 files):
- Fig.S1.pdf
- Fig.S10.pdf
- Fig.S11.pdf
- Fig.S2.pdf
- Fig.S3.pdf
- Fig.S4.pdf
- Fig.S5.pdf
- Fig.S6.pdf
- Fig.S7.pdf
- Fig.S8.pdf
- Fig.S9.pdf
- SUPPLEMENTARY MATERIALS.docx
- Supplementary_Video_S1.mp4
